# Supplementary material for: Automated paleontology of repetitive DNA with REANNOTATE
Source: BMC Genomics. 2008 Dec 18;9:614. doi: 10.1186/1471-2164-9-614 (PMC2672092; doi:10.1186/1471-2164-9-614)
Supplement: Additional file 1 — Equivalence table of different reference sequences corresponding to the same families of ERVs. Names of reference LTRs and internal regions of primate ERVs in REPBASE UPDATE that correspond to the same ERV family may be dissimilar. This text file contains lists (one per line) of equivalent (i.e. assigned to the same ERV family) names. This file must be input to REANNOTATE for defragmentation of primate ERVs if the input annotation was performed with the REPBASE UPDATE library. The first name in each line is used by REANNOTATE to assign a family to an element model that may contain hits matching different reference sequences within an equivalence class. [file 1471-2164-9-614-S1.txt]

CERV1 CERV1_INT PtERV1 CERV1_LTR
CERV2 CERV2_INT CERV2_LTR
ERVL HERVL HERV-L MLT2B HERVL-like MLT2 MLT2A1 MLT2B1 MLT2B2 MLT2C2 MLT2D MLT2A2 MLT2E MLT2F MLT2B3 MLT2B4 MER19
HERV-W HERV17 LTR17 HARLEQUIN HERVE HERV-E HERVI LTR2 MER41I MER4I MER65 MER4 LTR27 LTR28 LTR29
HERV15 HERV15I HERV15I HERV3 HERVE HSRIRT LTR15 MMLV RRHERV-I LTR4
HERV16 LTR16 LTR16A LTR16A1 LTR16C LTR16D MER71B
HERV18 HERV18I LTR18 LTR18A LTR18B
HERV19 HERVFH19 HERV19I HERVFH19I LTR19A LTR19B LTR19C HERV-F LTR19
HERV1 HERV1_I HERV1_LTR HERV1I
HERV23 HERV23I LTR23
HERV3 LTR4 BaEV HERV-R ERV3 LTR15
HERV30 HERV30I LTR30
HERV35 HERV35I LTR35
HERV38 HERV38I LTR38 LTR38B LTR38C HERV38I
HERV39 LTR39 
HERV46 HERV46I LTR46
HERV49  HERV49I LTR49
HERV4 HERV4_I HERV4_LTR
HERV52 HERV52I LTR52
HERV57 HERV57I LTR57 LTR47
HERV70 HERV70_I LTR23 MER67 LTR70 HERV70_LTR
ERV9 HERV9 HERV-pHE1 R12 LTR12 LTR12B LTR12C LTR12D LTIHERV-pHE1 PTR5 PTR7 HRES-1/1
HERV19 HERVFH19 HERV.F HERV19I HERVFH19I LTR19 HERV-F
HERVG25 LTR25
HERVH48 HERVH48I MER48 HERVH48 HERVH48I HERV-Fb
HERV-H  HERVH  LTR7 LTR7Y  RTVL-H RTVL-H2 RGH
HERV-I HERVI RTVL-I LTR10
HERVIP10 LTR10F
HERVK HERVK10 LTR5 LTR5_Hs LTR5B HERV-K HERV-K(HML-2) HML-2 LTR5_Hs
HERVK11D HERVK11DI MER11D HML-7
HERVK11 HERVK11I MER11 HML-8 MER11A MER11B MER11C
HERVK13 HERVK-T47D HERVK13 HERVK13I HML4 LTR13 HML-4
HERV3 HERVK3 HERVK3I LTR3 HERV-K(HML-6) HML-6
HERVK9  HERVK9I  MER9  MER9B HML-3
HERVL74 MER74
HERVL40 LTR40 HERVL_40
HERVP HERVP71 HERVP71A_I LTR71
HERVR LTR4
LOR1 LOR1_I LOR1a_LTR LOR1b_LTR LOR1I LTR26
HERVKC4  LTR14  HML-10 HERVK(C4) LTR45
HERVK14 LTR14A LTR14B  HML-1 HERVK14I HERVK14C HERVK14CI LTR14C
HUERS-P2 LTR1 MER52 MER61
HERVFH21  HERVFH21I LTR21 HERV-XA34 HERV-F(XA34)
HERVK22 HERVK22I LTR22 LTR22A LTR22B  HML-5 LTR22C_LTR
HERV23  HERV23I  LTR23 LTR24 LTR44 LTR56 MER67
HERV30 HERV30I LTR30
HERV20  HERV20I  LTR20 LTR20B LTR20C
HERV32 LTR32
LTR34
LTR54 LTR54B
MER72 MER72B
HERVK(HML-9)  HERVK(HML-9)I  HERVK(HML9)_LTR  HML-9
HERVL68  HERVL68I  MER68A  MER68B MER68
HERV35 HERV35I LTR35
LTR36
LTR37
HERV38  HERV38I LTR38
HERV39 LTR39 MER4B MER4BI
HERVL33 LTR33 LTR41
HRES1 LTR11
HERVL69   LTR69
HERVL41 LTR41
HERVL42 LTR42
HERV43 HERV43I LTR43 LTR43_I
HERV45 HERV45I LTR45
HERV46  HERV46I LTR46
HERV47 LTR47 LTR57
LTR48
HERV49  HERV49I LTR49
HERVL50 LTR50
LTR51
HERV52  HERV52I LTR52
HERVL53 LTR53 HERVL54 MER54 HERVL74 MER74 HERVL88 MER88
TAR1 LTR60 MER50
LTR62
LTR64
LTR65
HERVL66 HERVL66I HERVL66 LTR66
HERVL67 LTR67
HERVHC2 HERVS71 HSRVS713L LTR6 S71
LTR72
MER66  MER66I  MER66A MER66B MER66B LTR73
HERVL75 LTR75
LTR61 LTR76
HUERS-P1 LTR8 LTR8A
HERV8 HERV8I
HUERS-P3 LTR9 HuRRS-P HERV-P HERVP
MER101 MER101B
MER110  MER110I  MER110A
MER21 MER21I MER21A MER21B MER21C
MER31 MER31I  MER31A MER31B
MER34 MER34I MER34B MER34B_I MER34BI MER34C LTR34 LTR34B
MER39 MER39B
MER40
MER39 MER39B
MER41 MER41I MER41A MER41B MER41D MER41G MER41E MER41F
PRIMA41 MER41C
MER49
MER4 MER4C MER4D MER4E MER4i-like MER4A MER4A1 MER4D1 MER4E1 MER4A1_LTR; MER4A1__LTR MER4D_LTR
MER50 MER50I MER50B
MER51 MER51I  MER51A MER51B MER51C MER51D MER51E
MER52 MER52A MER52AI MER52B MER52C MER52D MER52I
ERVL-74 HERVL74 MER74 MER74A MER74C
HERVL54 MER54 MER54A MER54B
MER57 MER57I MER57A MER57B HERV-HS49C23 MER57A_I MER93 MER93B
MER61  MER61I  MER61B MER61C MER61A_LTR.
MER65  MER65I  MER65A MER65B MER65C MER65D
MER67 MER67A MER67B MER67C MER67D
HERVL70  MER70I  MER70A MER70B
MER76
MER77
MER83 MER83A MER83AI MER83B MER83BI MER83C
MER84 MER84I
MER87
ERVL-73 HERVL73 MER73 
HERVL88 MER88
MER89 MER89I
MER90
MER92 MER92A MER92B MER92C
MLT1 MLT1R MLT1AR MLT1CR MLTf MaLR MLT1 MLT1A MLT1A0 MLT1A1 MLT1B MLT1C MLT1D MLT1E MLT1E2 MLT1F MLT1R MLT1G MLT1H MLT1I MER98 MLT1K MLT1J MLT1K MLT1L
MSTA MSTAR  MSTA-like  MSTAR-like MSTA1 MSTA2 MSTB MSTB1 MSTC1 MSTC MSTB2 MSTD MER10 MstII
PAB PABL_A PABL_B PABL_AI PABL_BI HERV-Rb PABL PABL_BI
PRIMA4  PRIMA4_I  PRIMA4_LTR PRIMA4I PRIMAX_I PRIMAX PRIMAXI
RLTR10 RLTR10B RLTR10C
RMER10B
RMER13 RMER13A RMER13B
RTVL RTVL-Ib RTVL-Ib_I
LRS
THE1 MLT THE1B  THE1BR  THE1B THE1B-like  THE1BR-like  THE1A THE1C THE1D
