# Supplementary material for: Automated paleontology of repetitive DNA with REANNOTATE
Source: BMC Genomics. 2008 Dec 18;9:614. doi: 10.1186/1471-2164-9-614 (PMC2672092; doi:10.1186/1471-2164-9-614)
Supplement: Additional file 2 — Script for pre-processing primate ERV names in REPEATMASKER annotation. A shell script for pre-processing REPEATMASKER annotation so that appropriate suffixes are added to the names of reference primate ERV internal regions (and LTRs). This is necessary for defragmentation of primate ERVs if the input annotation was performed with the REPBASE UPDATE library. [file 1471-2164-9-614-S2.sh]

#!/bin/sh
# process_human_RMout : Processes lines matching LTR-elements in a RepeatMasker annotation (.out file) of a human sequence
#                       for re-annotation with REannotate.
#                       Required command line argument is the RepeatMasker annotation file
 
if [ $# -ne 1 ]; then
    echo "Usage: $0 <RepeatMasker annotation (.out) file>" >&2
    exit 1
fi
sed -e 's/_ / /' -e 's/-int /_I /' -e 's/\(MER[[:alnum:]]*\)\( .*LTR\/.*\)$/\1_LTR\2/' -e 's/\([^_]LTR[[:alnum:]]*\)\( .*LTR\/.*\)$/\1_LTR\2/' -e 's/\([^\/]ERV[[:alnum:]-]*\)\( .*LTR\/.*\)$/\1_I\2/' -e 's/\([Hh][Aa][Rr][Ll][Ee][Qq][Uu][Ii][Nn]\)/\1_I/' -e 's/\(MLT[12][[:alnum:]]*\) \(.*LTR\/.*\)$/\1_LTR \2/' -e 's/PRIMA4_LTR_I/PRIMA4_I/' -e 's/\(PABL_[AB]\) /\1_LTR /' -e 's/\(LOR1[ab]\) /\1_LTR /' -e 's/\(THE[[:alnum:]]*\) \(.*LTR\/.*\)$/\1_LTR \2/' -e 's/\(MST[[:alnum:]]*\) \(.*LTR\/.*\)$/\1_LTR \2/' -e 's/HRES1 \(.*\)$/HRES1_I \1/' -e 's/\(HUERS[[:alnum:]-]*\) /\1_I /' -e 's/LTR5_Hs /LTR5_Hs_LTR /' < $1 > processed_$1
