# Supplementary material for: Automated paleontology of repetitive DNA with REANNOTATE
Source: BMC Genomics. 2008 Dec 18;9:614. doi: 10.1186/1471-2164-9-614 (PMC2672092; doi:10.1186/1471-2164-9-614)
Supplement: Additional file 3 — Output re-annotation of dispersed repeats in the maize accession [GENBANK: AF123535.1]. This is the main repeat re-annotation file output by REANNOTATE as a tab delimited text file. Each line corresponds to a repetitive element model. [file 1471-2164-9-614-S3.txt]

id	   query	      family	            div1           divI           div2           start      end1        start2     end        hits1             hitsI             hits2                nhits1 nhitsI nhits2 ref1 refI ref2 lenR orient superfamily nest nestIDs                            DNArearrangement                   K              K.sd           time         time.sd      numSites T       V
t1         gi|7262818|gb|AF12 PREM2_ZM              NA             16.2           17.5           1          NA          3990       5160       NA                3                 4                    0      1      1      0    0.58 1    0.62 C      LTR/Copia   2    t6-s2                              NA                                 NA             NA             NA           NA           NA       NA      NA
s2         gi|7262818|gb|AF12 TEKAY_ZM              6.0            NA             NA             5162       NA          NA         7204       5                 NA                NA                   1      0      0      0.59 0    0    0.59 C      LTR/Gypsy   1    t6                                 NA                                 NA             NA             NA           NA           NA       NA      NA
t6         gi|7262818|gb|AF12 REINA                 NA             30.6           NA             7205       NA          NA         7692       NA                6                 NA                   0      1      0      0    0.10 0    0.10 C      LTR/Gypsy   0    NA                                 NA                                 NA             NA             NA           NA           NA       NA      NA
t2         gi|7262818|gb|AF12 CINFUL2_ZM            NA             0.0            0.0            7901       NA          15717      16358      NA                7                 8                    0      1      1      0    1    1    1.00 C      LTR/Gypsy   0    NA                                 NA                                 NA             NA             NA           NA           NA       NA      NA
n1         gi|7262818|gb|AF12 Mu3                   NA             3.6            NA             17697      NA          NA         18053      NA                9                 NA                   0      1      0      0    1    0    0.16 +      DNA/MuDR    0    NA                                 NA                                 NA             NA             NA           NA           NA       NA      NA
n2         gi|7262818|gb|AF12 adh1-F                NA             0.0            NA             17943      NA          NA         20930      NA                10                NA                   0      1      0      0    1    0    1.00 +      gene        0    NA                                 NA                                 NA             NA             NA           NA           NA       NA      NA
n3         gi|7262818|gb|AF12 TOURIST_ZM            NA             22.4           NA             21746      NA          NA         21833      NA                12                NA                   0      1      0      0    0.52 0    0.59 +      DNA/MITE    0    NA                                 NA                                 NA             NA             NA           NA           NA       NA      NA
n4         gi|7262818|gb|AF12 TOURIST_ZM            NA             27.6           NA             21897      NA          NA         21975      NA                13                NA                   0      1      0      0    0.52 0    0.53 +      DNA/MITE    0    NA                                 NA                                 NA             NA             NA           NA           NA       NA      NA
n5         gi|7262818|gb|AF12 TOURIST_ZM            NA             20.0           NA             22133      NA          NA         22212      NA                14                NA                   0      1      0      0    0.6  0    0.53 C      DNA/MITE    0    NA                                 NA                                 NA             NA             NA           NA           NA       NA      NA
t3         gi|7262818|gb|AF12 milt                  0.2-0.0        0.0            NA             23707      33419       NA         36753      15-19             20                NA                   2      1      0      1.01 1    0    3.22 +      LTR/        0    NA                                 NA                                 >0.0024        >0.0014        >0.169       >0.138       NA       NA      NA
i1         gi|7262818|gb|AF12 OPIE2_ZM              0.2            0.1            0.0            24146      25438       31869      33139      16                17                18                   1      1      1      1    1    1    1.00 C      LTR/Copia   1    t3                                 NA                                 0.002365932561 0.001366511744 0.1689951829 0.1379569101 1270     0.00078 0.00157
s5         gi|7262818|gb|AF12 milt                  2.0            NA             NA             36754      NA          NA         37493      21                NA                NA                   1      0      0      1    0    0    1.04 C      LTR/        0    NA                                 NA                                 NA             NA             NA           NA           NA       NA      NA
n6         gi|7262818|gb|AF12 mPIF                  NA             12.1           NA             38305      NA          NA         38673      NA                22                NA                   0      1      0      0    0.99 0    1.00 +      DNA/MITE    0    NA                                 NA                                 NA             NA             NA           NA           NA       NA      NA
n7         gi|7262818|gb|AF12 CIN4E_ZM              NA             35.6           NA             39981      NA          NA         40275      NA                23                NA                   0      1      0      0    0.04 0    0.04 +      LINE/L1     0    NA                                 NA                                 NA             NA             NA           NA           NA       NA      NA
i2         gi|7262818|gb|AF12 fourf                 8.9            0.0            0.0-9.3-9.3    44855      45998       50482      63987      24                25                26-30-32             1      1      3      1    1    1.00 2.83 C      LTR/copia   0    NA                                 NA                                 0.018216951123 0.004111274790 1.3012107945 0.4115476773 1118     0.01788 0
i3         gi|7262818|gb|AF12 HUCK1                 9.2            0.7            8.5            50734      52431       61471      63094      27                28                29                   1      1      1      1    1    1    0.98 C      LTR/Gypsy   1    i2                                 NA                                 0.015353971442 0.003150078745 1.0967122458 0.3164074741 1583     0.01200 0.00315
i4         gi|7262818|gb|AF12 victim                3.0            0.2-0.3-0.1    0.0-0.0        64409      64509       90209      99651      33                34-36-46          47-51                1      3      2      1    1    1.05 6.48 C      LTR/        0    NA                                 NA                                 0.030697324023 0.017865418884 2.1926660016 1.7873512955 100      0.02    0.01
s6         gi|7262818|gb|AF12 PREM2_ZM              14.9           NA             NA             65236      NA          NA         66406      35                NA                NA                   1      0      0      1    0    0    0.78 C      LTR/Copia   1    i4                                 NA                                 <0.0307        <0.0179        <2.193       <1.787       NA       NA      NA
i5         gi|7262818|gb|AF12 PREM2_ZM              13.6           11.0-10.2-10.1 12.6           66750      67905       84843      86042      37                38-42-44          45                   1      3      1      1    1.00 1    1.96 +      LTR/Copia   1    i4                                 NA                                 0.024698660125 0.004698230185 1.7641900089 0.4708735271 1155     0.01645 0.00779
u1         gi|7262818|gb|AF12 OPIE2_ZM              12.0           8.4            12.1           68628      69888       76331      77589      39                40                41                   1      1      1      1    1    1    1.00 C      LTR/Copia   2    i4-i5                              NA                                 0.006395445432 0.002266773662 0.4568175309 0.2283713715 1258     0.00556 0.00079
st4        gi|7262818|gb|AF12 PREM2_ZM              13.1           NA             NA             81763      83017       NA         83017      43                NA                NA                   1      0      0      1    0    0    0.84 C      LTR/Copia   2    i4-i5                              NA                                 <0.0247        <0.0047        <1.764       <0.471       NA       NA      NA
i6         gi|7262818|gb|AF12 PREM2_ZM              12.8           10.2           13.7           90235      91506       98273      99572      48                49                50                   1      1      1      1    1    1    0.95 C      LTR/Copia   1    i4                                 NA                                 0.020775976254 0.004099408449 1.4839983038 0.4111858429 1272     0.01493 0.00550
n8         gi|7262818|gb|AF12 colonist2             NA             12.7           NA             99887      NA          NA         99941      NA                53                NA                   0      1      0      0    0.02 0    0.02 +      LINE        0    NA                                 NA                                 NA             NA             NA           NA           NA       NA      NA
t7         gi|7262818|gb|AF12 victim                NA             31.1           NA             100208     NA          NA         100281     NA                54                NA                   0      1      0      0    0.01 0    0.01 +      LTR/        0    NA                                 NA                                 NA             NA             NA           NA           NA       NA      NA
n9         gi|7262818|gb|AF12 colonist1             NA             15.9-20.8      NA             100339     NA          NA         108710     NA                55-58             NA                   0      2      0      0    0.04 0    2.65 +      LINE        0    NA                                 NA                                 NA             NA             NA           NA           NA       NA      NA
n10        gi|7262818|gb|AF12 colonist1             NA             27.4           NA             108710     NA          NA         109180     NA                59                NA                   0      1      0      0    0.17 0    0.15 +      LINE        0    NA                                 NA                                 NA             NA             NA           NA           NA       NA      NA
n11        gi|7262818|gb|AF12 colonist1             NA             23.1           NA             116072     NA          NA         116350     NA                61                NA                   0      1      0      0    0.11 0    0.09 +      LINE        0    NA                                 NA                                 NA             NA             NA           NA           NA       NA      NA
n12        gi|7262818|gb|AF12 glu1-1                NA             25.7-19.5      NA             116768     NA          NA         118123     NA                62-65             NA                   0      2      0      0    0.80 0    4.29 C      DNA         0    NA                                 NA                                 NA             NA             NA           NA           NA       NA      NA
n13        gi|7262818|gb|AF12 colonist2             NA             16.7-29.2      NA             117067     NA          NA         117729     NA                63-64             NA                   0      2      0      0    0.10 0    0.26 C      LINE        1    n12                                NA                                 NA             NA             NA           NA           NA       NA      NA
n14        gi|7262818|gb|AF12 TZ86L_ZM              NA             29.2           NA             118427     NA          NA         118548     NA                66                NA                   0      1      0      0    0.5  0    0.49 +      Unknown     0    NA                                 NA                                 NA             NA             NA           NA           NA       NA      NA
n15        gi|7262818|gb|AF12 colonist2             NA             22.4-33.8      NA             120938     NA          NA         122343     NA                67-68             NA                   0      2      0      0    0.37 0    0.55 C      LINE        0    NA                                 NA                                 NA             NA             NA           NA           NA       NA      NA
n16        gi|7262818|gb|AF12 colonist1             NA             19.1-24.1      NA             122651     NA          NA         123173     NA                69-70             NA                   0      2      0      0    0.04 0    0.17 +      LINE        0    NA                                 NA                                 NA             NA             NA           NA           NA       NA      NA
n17        gi|7262818|gb|AF12 colonist1             NA             25.6-23.6-21.5 NA             123156     NA          NA         124604     NA                71-73-74          NA                   0      3      0      0    0.20 0    0.46 +      LINE        0    NA                                 NA                                 NA             NA             NA           NA           NA       NA      NA
n18        gi|7262818|gb|AF12 colonist2             NA             21.6           NA             123890     NA          NA         123965     NA                72                NA                   0      1      0      0    0.03 0    0.03 C      LINE        1    n17                                NA                                 NA             NA             NA           NA           NA       NA      NA
s8         gi|7262818|gb|AF12 milt                  19.2           NA             NA             124684     NA          NA         124760     75                NA                NA                   1      0      0      0.10 0    0    0.11 +      LTR/        0    NA                                 NA                                 NA             NA             NA           NA           NA       NA      NA
n19        gi|7262818|gb|AF12 helitron              NA             19.0           NA             127063     NA          NA         127142     NA                76                NA                   0      1      0      0    0.01 0    0.01 C      DNA/RC      0    NA                                 NA                                 NA             NA             NA           NA           NA       NA      NA
n20        gi|7262818|gb|AF12 TOURIST_ZM            NA             27.4           NA             138798     NA          NA         138909     NA                83                NA                   0      1      0      0    0.74 0    0.75 C      DNA/MITE    0    NA                                 NA                                 NA             NA             NA           NA           NA       NA      NA
i7         gi|7262818|gb|AF12 REINA                 2.6            0.0            0.0-1.1        138910     139219      144009     152910     84                85                86-91                1      1      2      1    1    1.01 2.59 C      LTR/Gypsy   0    NA                                 NA                                 0.026416599196 0.009438638227 1.8868999425 0.9430268454 310      0.02258 0.00322
i8         gi|7262818|gb|AF12 CINFUL1_ZM            20.1           24.0-33.8      19.7           144053     144638      152051     152636     87                88-89             90                   1      2      1      1    0.88 1    0.95 +      LTR/Gypsy   1    i7                                 NA                                 0.003421003300 0.002420572779 0.2443573786 0.2442926290 586      0.00170 0.00170
t5         gi|7262818|gb|AF12 kake                  0.0            0.0            NA             155156     155328      NA         160480     92                93                NA                   1      1      0      1    1    0    1.00 C      LTR/xb      0    NA                                 NA                                 NA             NA             NA           NA           NA       NA      NA
